# Supplementary material for: Identification of Human Brain Proteins for Bitter-Sweet Taste Perception: A Joint Proteome-Wide and Transcriptome-Wide Association Study
Source: Nutrients. 2022 May 23;14(10):2177. doi: 10.3390/nu14102177 (PMC9143225; doi:10.3390/nu14102177)
Supplement: Supplementary file 1 [file nutrients-14-02177-s001.zip]

Archive with 3 entries (3 files):
- Materials and Methods.pdf
- Supplementary Figure.pdf
- Supplementary material.pdf
